# Supplementary material for: Diminished responses to mRNA-based SARS-CoV-2 vaccines in individuals with rheumatoid arthritis on immune-modifying therapies
Source: JCI Insight. 2023 Aug 8;8(15):e168663. doi: 10.1172/jci.insight.168663 (PMC10445680; doi:10.1172/jci.insight.168663)
Supplement: Supporting data values [file jciinsight-8-168663-s107.xlsx]

## Sheet: 1B
SampleID	Anti-S Antibody Level by ELISA
Abatacept_01	48.3077
Abatacept_02	62
Abatacept_03	60.6923
Abatacept_04	48.9231
Abatacept_05	62.4615
Abatacept_06	-0.4615
Abatacept_07	74.2308
Abatacept_08	51.6154
Abatacept_09	23.0769
Abatacept_10	10.1538
Abatacept_11	5.8462
Control_01	74
Control_02	68
Control_03	83
Control_04	81.3077
Control_05	64.3077
Control_06	64.3077
Control_07	77.6923
Control_08	75.5385
Control_09	66.5385
Control_10	60.4615
Control_11	63.0769
Control_12	75.0769
Control_13	73.6154
Methotrexate_01	76.6154
Methotrexate_02	34.8462
Methotrexate_03	63.6923
Methotrexate_04	81.6154
Methotrexate_05	57.2308
Methotrexate_06	86.2308
Methotrexate_07	61.6154
Methotrexate_08	81
Methotrexate_09	66.8462
Methotrexate_10	33.8462
Methotrexate_11	59.2308
Rituximab_1	0
Rituximab_2	-1.4615
Rituximab_3	0
Rituximab_4	10.6923
Rituximab_5	-1.2308

## Sheet: 1C
SampleID	Pseudovirus Neutralization (WA-1) (AUC)
Abatacept_01	170.7
Abatacept_02	158.9
Abatacept_03	155
Abatacept_04	164.3
Abatacept_05	158.4
Abatacept_06	76.74
Abatacept_07	194.6
Abatacept_08	144.3
Abatacept_09	83.73
Abatacept_10	55.5
Abatacept_11	72.47
Control_01	203.1
Control_02	179.4
Control_03	206.3
Control_04	190.3
Control_05	168.1
Control_06	216.5
Control_07	207
Control_08	197.4
Control_09	179.7
Control_10	146.3
Control_11	200.3
Control_12	186.1
Control_13	189.5
Methotrexate_01	176.9
Methotrexate_02	170
Methotrexate_03	181.9
Methotrexate_04	177
Methotrexate_05	158
Methotrexate_06	212.9
Methotrexate_07	182.9
Methotrexate_08	190.9
Methotrexate_09	219.6
Methotrexate_10	118.6
Methotrexate_11	163.2
Historical/Naive_1	39.72
Historical/Naive_2	47.99
Historical/Naive_3	54.55
Historical/Naive_4	41.25

## Sheet: 1D
SampleID	Age	Anti-S Antibody Level by ELISA
Abatacept_1	37	48.3077
Abatacept_2	48	62
Abatacept_3	50	60.6923
Abatacept_4	51	48.9231
Abatacept_5	58	62.4615
Abatacept_6	58	0
Abatacept_7	62	74.2308
Abatacept_8	65	51.6154
Abatacept_9	67	23.0769
Abatacept_10	69	10.1538
Abatacept_11	76	5.8462
Control_1	37	74
Control_2	37	68
Control_3	40	83
Control_4	50	81.3077
Control_5	50	64.3077
Control_6	51	64.3077
Control_7	52	77.6923
Control_8	53	75.5385
Control_9	55	66.5385
Control_10	56	60.4615
Control_11	57	63.0769
Control_12	60	75.0769
Control_13	68	73.6154
Methotrexate_1	42	76.6154
Methotrexate_2	44	34.8462
Methotrexate_3	40	83
Methotrexate_4	50	81.3077
Methotrexate_5	55	57.2308
Methotrexate_6	55	86.2308
Methotrexate_7	62	61.6154
Methotrexate_8	63	81
Methotrexate_9	64	66.8462
Methotrexate_10	70	33.8462
Methotrexate_11	74	59.2308

## Sheet: 1E
SampleID	Number of Days Between Vaccination and Draw	Anti-S Antibody Level by ELISA
Abatacept_1	14	48.3077
Abatacept_2	35	62
Abatacept_3	13	60.6923
Abatacept_4	15	48.9231
Abatacept_5	20	62.4615
Abatacept_6	12	0
Abatacept_7	94	74.2308
Abatacept_8	21	51.6154
Abatacept_9	22	23.0769
Abatacept_10	88	10.1538
Abatacept_11	78	5.8462
Control_1	15	74
Control_2	17	68
Control_3	7	83
Control_4	13	81.3077
Control_5	14	64.3077
Control_6	7	64.3077
Control_7	10	77.6923
Control_8	19	75.5385
Control_9	14	66.5385
Control_10	11	60.4615
Control_11	18	63.0769
Control_12	12	75.0769
Control_13	13	73.6154
Methotrexate_1	25	76.6154
Methotrexate_2	47	34.8462
Methotrexate_3	9	83
Methotrexate_4	10	81.3077
Methotrexate_5	15	57.2308
Methotrexate_6	11	86.2308
Methotrexate_7	98	61.6154
Methotrexate_8	13	81
Methotrexate_9	14	66.8462
Methotrexate_10	170	33.8462
Methotrexate_11	126	59.2308

## Sheet: 2A
SampleID	Number of RBD-Specific B Cells
Abatacept_1	57.4582
Abatacept_2	79.3664
Abatacept_3	61.5325
Abatacept_4	20.2844
Abatacept_5	255.449
Abatacept_6	43.1608
Abatacept_7	203.54
Abatacept_8	82.3488
Abatacept_9	90.8162
Abatacept_10	56.9606
Abatacept_11	20.052
Control_1	179.469
Control_2	145.131
Control_3	499.912
Control_4	101.301
Control_5	67.5635
Control_6	239.339
Control_7	39.3684
Control_8	63.4443
Control_9	56.0239
Control_10	80.6133
Control_11	64.4384
Control_12	231.683
Control_13	233.982
Methotrexate_1	89.0998
Methotrexate_2	63.6879
Methotrexate_3	43.7942
Methotrexate_4	116.466
Methotrexate_5	22.1823
Methotrexate_6	121.058
Methotrexate_7	88.0737
Methotrexate_8	116.879
Methotrexate_9	360.282
Methotrexate_10	24.9575
Methotrexate_11	158.087

## Sheet: 2C
SampleID	% CD21+CD27- of RBD-specific B cells	% CD21+CD27+ of RBD-specific B cells	% CD21-CD27+ of RBD-specific B cells	% CD21-CD27- of RBD-specific B cells
Abatacept_1	57.4	16.2	10.8	14.7
Abatacept_2	76.5	13.2	4.41	5.88
Abatacept_3	53.7	10.5	10.5	24.2
Abatacept_4	44.6	27	10.8	17.6
Abatacept_5	23.9	6.79	9.38	59.2
Abatacept_6	72.4	22.4	0.86	3.45
Abatacept_7	70.2	14.3	3.12	12.5
Abatacept_8	17.8	4.79	12.3	63
Abatacept_9	78.6	12.2	1.78	7.38
Abatacept_10	67.5	18	3.05	11.4
Abatacept_11	63.4	8.45	2.82	25.4
Control_1	24.2	27.7	24.9	23.2
Control_2	28	25.4	31.4	15.3
Control_3	23.5	13.1	27.8	20
Control_4	54.1	27.2	6.5	11.4
Control_5	29	19.1	32.1	19.1
Control_6	3.01	6.09	62.5	15.9
Control_7	26.8	21.5	33.6	14.8
Control_8	59	26.2	5.36	9.46
Control_9	50.5	36.3	2.94	10.3
Control_10	36.9	14.3	19.2	26.6
Control_11	24.3	58.2	10.1	7.41
Control_12	49.5	16.6	16.6	17.3
Control_13	20.1	11	43.1	24.7
Methotrexate_1	33.7	21.8	16.1	28
Methotrexate_2	56.4	19.9	8.33	15.4
Methotrexate_3	29.9	27.9	10.4	16.2
Methotrexate_4	86.4	4.09	3.41	5.31
Methotrexate_5	63.5	9.43	2.52	19.5
Methotrexate_6	35.1	18	20.6	24.7
Methotrexate_7	62.4	17.1	6.63	13.8
Methotrexate_8	40.1	14.4	20.3	25.2
Methotrexate_9	10.6	26.8	26.8	35.5
Methotrexate_10	22.8	8.86	19	49.4
Methotrexate_11	29.9	26	20	23.9

## Sheet: 2E
SampleID	% IgD+ of RBD-specific B cells	% IgM+ of RBD-specific B cells	% IgG+ of RBD-specific B cells	% IgA+ of RBD-specific B cells
Abatacept_1	68.1	9.8	12.3	5.39
Abatacept_2	66.2	5.88	8.82	1.47
Abatacept_3	53.7	5.26	27.4	4.21
Abatacept_4	56.8	9.46	10.8	1.35
Abatacept_5	60.3	9.65	23.4	3.26
Abatacept_6	79.3	6.9	7.76	5.17
Abatacept_7	65.7	13.1	11.8	3.34
Abatacept_8	57.5	8.9	17.8	3.42
Abatacept_9	68.4	13.2	6.62	3.56
Abatacept_10	62.7	9.64	11.7	4.82
Abatacept_11	50.7	19.7	18.3	2.82
Control_1	41.1	13.7	24.9	7.37
Control_2	33.9	15.3	26.3	12.7
Control_3	28.1	6.66	39.2	2.06
Control_4	52	23.6	15.4	4.07
Control_5	24.4	20.6	41.2	10.7
Control_6	1.5	6.01	63.5	5.26
Control_7	34.9	19.5	30.2	2.01
Control_8	47.9	27.8	9.46	4.73
Control_9	55.4	21.1	10.3	2.45
Control_10	36	25.6	23.6	3.94
Control_11	26.5	36.5	21.2	7.94
Control_12	55.3	7.74	24.3	3.4
Control_13	22.3	4.67	37.9	11
Methotrexate_1	40.9	26.9	26.9	3.11
Methotrexate_2	59.6	14.7	16	0.64
Methotrexate_3	39.6	11.7	15.6	10.4
Methotrexate_4	87.2	2.18	6.81	0.95
Methotrexate_5	70.4	11.3	8.81	1.26
Methotrexate_6	38.6	11	33.8	3.49
Methotrexate_7	56.9	12.7	25.4	0.55
Methotrexate_8	39.6	15.3	21.3	10.4
Methotrexate_9	8.4	2.83	71	5.26
Methotrexate_10	29.1	6.33	41.8	7.59
Methotrexate_11	29.9	2.62	54.8	4.3

## Sheet: 3B
SampleID	%CD69+CD137+ of non-naïve CD4 (DMSO stim)	%CD69+CD137+ of non-naïve CD4 (CEFX stim)	%CD69+CD137+ of non-naïve CD4 (Spike stim)
Abatacept_2	0.011	0.17	0.018
Abatacept_3	0.034	0.058	0.08
Abatacept_4	0.013	0.00568	0.14
Abatacept_5	0	0.038	0
Abatacept_6	0	0.065	0.34
Abatacept_7	0.013	0.07	0.1
Abatacept_8	0.016	0.099	0.077
Abatacept_9	0.067	0.13	0.15
Abatacept_10	0.019	0.04	0.041
Abatacept_11	0.011	0.096	0.019
Control_1	0.00868	0.022	0.18
Control_2	0.01	0.02	0.087
Control_3	0.011	0.061	0.13
Control_4	0.015	0.055	0.082
Control_5	0.00756	0.084	0.19
Control_6	0.036	0.027	0.067
Control_7	0.037	0.071	0.094
Control_8	0.029	0.03	0.071
Control_9	0.071	0.19	0.14
Control_10	0.019	0.058	0.16
Control_11	0.043	0.085	0.12
Control_12	0.033	0.071	0.23
Control_13	0.046	0.082	0.25
Methotrexate_1	0.014	0.039	0.07
Methotrexate_2	0.026	0.088	0.061
Methotrexate_5	0.048	0.04	0.038
Methotrexate_6	0.027	0.07	0.07
Methotrexate_7	0.045	0.098	0.053
Methotrexate_8	0.014	0.11	0.078
Methotrexate_9	0.019	0.092	0.058
Methotrexate_10	0.013	0.13	0.13
Methotrexate_11	0.00469	0.03	0.054

## Sheet: 3D
SampleID	%Tcm of AIM+ nnCD4 after S stim	%Tem of AIM+ nnCD4 after S stim	%Temra of AIM+ nnCD4 after S stim
Abatacept_2	78.6	7.14	0
Abatacept_3	28.6	71.4	0
Abatacept_4	80	13.3	0
Abatacept_5	0	0	0
Abatacept_6	71.1	15.6	0
Abatacept_7	93.3	1.92	0
Abatacept_8	93.3	3.83	0.48
Abatacept_9	82.5	11.2	0.7
Abatacept_10	100	0	0
Abatacept_11	87.5	6.25	0
Control_1	88.9	7.41	0
Control_2	88.2	7.84	0
Control_3	42.9	11.9	0
Control_4	90	10	0
Control_5	92.6	1.47	0
Control_6	100	0	0
Control_7	92.1	0	0
Control_8	98	0	0
Control_9	87.9	1.72	0.86
Control_10	82.9	9.49	0
Control_11	93.2	5.68	0
Control_12	87.7	4.11	0.68
Control_13	87.7	6.85	1.37
Methotrexate_1	84.4	3.12	3.12
Methotrexate_2	81.8	9.09	0
Methotrexate_5	50	0	0
Methotrexate_6	94.7	1.53	0
Methotrexate_7	88.9	7.41	0
Methotrexate_8	93.5	4.03	0
Methotrexate_9	46.2	2.56	10.3
Methotrexate_10	85.7	4.2	0
Methotrexate_11	90.9	0	0

## Sheet: 3F
SampleID	%Tfh-like of AIM+ nnCD4 after S stim	%Th1 of AIM+ nnCD4 after S stim	%Th17 of AIM+ nnCD4 after S stim	%Th1/17 of AIM+ nnCD4 after S stim	%Th2 of AIM+ nnCD4 after S stim	%Other Th subset of AIM+ nnCD4 after S stim
Abatacept_2	28.6	21.4	14.3	7.14	7.14	21.42
Abatacept_3	0	33.3	9.52	4.76	38.1	14.32
Abatacept_4	33.3	60	0	6.67	0	0.03
Abatacept_5	0	0	0	0	0	100
Abatacept_6	12.2	50	11.1	11.1	12.2	3.4
Abatacept_7	23.6	21.7	10.4	23.6	16	4.7
Abatacept_8	20.1	20.1	16.3	31.6	6.7	5.2
Abatacept_9	22.2	29.9	6.25	22.9	12.5	6.25
Abatacept_10	42.3	15.4	3.85	23.1	11.5	3.85
Abatacept_11	18.8	25	18.8	25	12.5	0
Control_1	23.5	43.2	3.7	19.8	7.41	2.39
Control_2	19.6	51	3.92	17.6	3.92	3.96
Control_3	9.52	45.2	14.3	11.9	14.3	4.78
Control_4	25	35	10	5	20	5
Control_5	4.41	38.2	22.1	14.7	10.3	10.29
Control_6	33.3	50	0	16.7	0	0
Control_7	30.2	25.4	6.35	30.2	4.76	3.09
Control_8	16.3	26.5	20.4	28.6	4.08	4.12
Control_9	25	25.9	16.4	11.2	14.7	6.8
Control_10	22.6	23.9	22	16.4	10.7	4.4
Control_11	20.2	30.3	15.7	29.2	3.37	1.23
Control_12	27.4	41.1	6.85	13.7	6.85	4.1
Control_13	40.5	36.5	9.46	1.35	5.41	6.78
Methotrexate_1	34.4	31.2	6.25	12.5	9.38	6.27
Methotrexate_2	18.2	45.5	9.09	18.2	0	9.01
Methotrexate_5	0	0	0	100	0	0
Methotrexate_6	26	29.8	9.92	8.4	16	9.88
Methotrexate_7	14.8	25.9	18.5	22.2	14.8	3.8
Methotrexate_8	28.2	46.8	8.06	8.06	7.26	1.62
Methotrexate_9	20.5	41	0	35.9	0	2.6
Methotrexate_10	12.6	35.3	10.9	22.7	8.4	10.1
Methotrexate_11	45.5	24.2	6.06	12.1	9.09	3.05

[truncated: 20 more sheets: 4C, 4D, 4E, 4F, S1A, S1B, S1C, S1D, S1E, S1F, S2B, S2C, S2D, S2E, S2F, S2G, S3A, S3B, S4, S5]
